# Supplementary material for: Exercise versus Metformin to Improve Pregnancy Outcomes among Overweight Pregnant Women: A Systematic Review and Network Meta-Analysis
Source: J Clin Med. 2021 Aug 7;10(16):3490. doi: 10.3390/jcm10163490 (PMC8397096; doi:10.3390/jcm10163490)
Supplement: Supplementary file 1 [file jcm-10-03490-s001.zip]

Archive with 1 entries (1 files):
- jcm-1330324-supplementary.pdf
